# Supplementary material for: Prognostic Modeling of Tricuspid Valve Regurgitation Outcomes Using Machine Learning-Based Survival Analysis
Source: J Clin Med. 2026 May 17;15(10):3859. doi: 10.3390/jcm15103859 (PMC13207346; doi:10.3390/jcm15103859)
Supplement: Supplementary file 1 [file jcm-15-03859-s001.zip]

Archive with 1 entries (1 files):
- jcm-4299060-supplementary.pdf
